# Supplementary material for: Multisampling Strategies for Determining Contaminants of Emerging Concern (CECs) in the Marine Environment
Source: J Xenobiot. 2025 Sep 15;15(5):149. doi: 10.3390/jox15050149 (PMC12452650; doi:10.3390/jox15050149)
Supplement: Supplementary file 1 [file jox-15-00149-s001.zip]

Archive with 1 entries (1 files):
- jox-3842272-supplementary.pdf
